# Supplementary material for: The Structural Characterization and Immunomodulatory Activity of Polysaccharides from Pleurotus abieticola Fruiting Bodies
Source: Nutrients. 2022 Oct 20;14(20):4410. doi: 10.3390/nu14204410 (PMC9607439; doi:10.3390/nu14204410)
Supplement: Supplementary file 1 [file nutrients-14-04410-s001.zip]

Archive with 1 entries (1 files):
- nutrients-1917784-supplementary.pdf
